# Supplementary material for: Synthesis and Property Examination of Er2FeSbO7/BiTiSbO6 Heterojunction Composite Catalyst and Light-Catalyzed Retrogradation of Enrofloxacin in Pharmaceutical Waste Water under Visible Light Irradiation
Source: Materials (Basel). 2022 Aug 26;15(17):5906. doi: 10.3390/ma15175906 (PMC9457414; doi:10.3390/ma15175906)
Supplement: Supplementary file 1 [file materials-15-05906-s001.zip]

Archive with 1 entries (1 files):
- materials-1560688-supplementary.pdf
